# Supplementary material for: Development, Characterization and Resveratrol Delivery of Hollow Gliadin Nanoparticles: Advantages over Solid Gliadin Nanoparticles
Source: Foods. 2023 Jun 21;12(13):2436. doi: 10.3390/foods12132436 (PMC10340566; doi:10.3390/foods12132436)
Supplement: Supplementary file 1 [file foods-12-02436-s001.zip]

Archive with 1 entries (1 files):
- foods-2414123-supplementary.pdf
